# Supplementary material for: Cell kinetics during regeneration in the sponge Halisarca caerulea: how local is the response to tissue damage?
Source: PeerJ. 2015 Mar 10;3:e820. doi: 10.7717/peerj.820 (PMC4358696; doi:10.7717/peerj.820)
Supplement: Supplemental Information 2 [file peerj-03-820-s002.csv]

sponge	hours	area	choan	mes
1	6	E	7.12	0.63
2	6	E	7.21	0.81
3	6	E	6.61	0.56
4	24	E	10.27	1.94
5	24	E	6.45	0.38
6	24	E	5.52	0.5
7	48	E	14.0	0.92
8	48	E	10.52	0.63
9	48	E	11.38	0.75
10	144	E	14.45	0.69
11	144	E	11.39	0.88
12	144	E	15.71	0.63
1	6	1cm	8.06	0.38
2	6	1cm	9.97	0.81
3	6	1cm	7.17	0.69
4	24	1cm	9.92	1.13
5	24	1cm	12.46	0.5
6	24	1cm	13.81	0.88
7	48	1cm	12.62	0.94
8	48	1cm	12.26	0.69
9	48	1cm	14.34	0.63
10	144	1cm	17.8	0.69
11	144	1cm	18.55	0.94
12	144	1cm	18.66	1.06
1	6	3cm	12.31	1.06
2	6	3cm	12.72	0.56
3	6	3cm	12.59	1.44
4	24	3cm	15.48	0.5
5	24	3cm	17.01	0.81
6	24	3cm	12.62	1.38
7	48	3cm	16.3	0.38
8	48	3cm	14.42	0.5
9	48	3cm	15.36	0.94
10	144	3cm	19.41	0.38
11	144	3cm	18.91	0.5
12	144	3cm	18.87	0.56
13	0	ss	13.26	1.14
14	0	ss	16.0	1.37
15	0	ss	17.13	1.34
16	0	ss	21.39	NaN
17	0	ss	22.12	NaN
